# Supplementary material for: Untargeted lipidomics analysis in women with morbid obesity and type 2 diabetes mellitus: A comprehensive study
Source: PLoS One. 2024 May 14;19(5):e0303569. doi: 10.1371/journal.pone.0303569 (PMC11093320; doi:10.1371/journal.pone.0303569)
Supplement: S1 Table — Data from significant lipid metabolites concentration expressed in the Log2FC, mean, and standard deviation. One-way ANOVA test was used to identify significant differences (adjusted p-value <0.05 was considered significant). (XLSX) [file pone.0303569.s001.xlsx]

## Sheet: Hoja 1
ID	Family	LOG2FC	MEAN_MO	MEAN_NW	SD_MO	SD_NW	adjusted p-value
ACar (11:0)	Acylcarnitine	-1.74	33668.6	112796	17623.1	82779.2	0.000e+00
ACar (9:0)	Acylcarnitine	-1.41	46027	122204	30995.6	101007	0.000e+00
Deoxycholic acid	Bile acid	-1.44	51324.8	139427	56057.6	267364	0.000e+00
Glycoursodeoxycholic acid	Bile acid	-2.36	32203.9	164988	64810.4	1.03926e+06	6.740e-03
Cer (42:1;O2)	Ceramide	1.29	2.57453e+06	1.05551e+06	1.42201e+06	663245	0.000e+00
SM (36:0;O2)	Sphingomyelin	1.88	3.92169e+07	1.06825e+07	2.56736e+07	4.60698e+06	0.000e+00
SM (36:1;O2)	Sphingomyelin	1.01	8.65996e+06	4.2904e+06	4.84022e+06	1.87404e+06	0.000e+00
SM (38:4;O2)	Sphingomyelin	1.17	1.84905e+06	821572	925833	412669	0.000e+00
SM (42:1;O2)	Sphingomyelin	1.28	2.34538e+06	968564	1.19836e+06	513410	0.000e+00
SM (42:2;O3)	Sphingomyelin	1.42	3.51053e+06	1.3117e+06	1.91789e+06	660097	0.000e+00
DG (36:4)	Diacylglycerol	1.22	8.09364e+06	3.47274e+06	6.37154e+06	3.14862e+06	0.000e+00
DG (40:7)	Diacylglycerol	1.15	1.32099e+06	596436	991228	411667	0.000e+00
TG (44:3)	Triacylglycerol	1.84	1.56824e+06	438997	2020879	527166	0.000e+00
TG (44:4)	Triacylglycerol	2.24	752836	159864	1.17872e+06	264944	0.000e+00
TG (45:4)	Triacylglycerol	1.33	1.67773e+06	668181	8.90785e+06	2.7766e+06	1.941e-02
TG (46:4)	Triacylglycerol	1.38	1.48482e+06	569411	1.81858e+06	666958	0.000e+00
TG (48:6)	Triacylglycerol	1.87	563355	154468	1.08456e+06	167907	0.000e+00
TG (52:6;O)	Triacylglycerol	1.14	751056	341822	604833	172897	0.000e+00
TG (53:6)	Triacylglycerol	1.14	5.63297e+06	2.55526e+06	5.1403e+06	1.19841e+06	0.000e+00
TG (54:6)	Triacylglycerol	1.97	9.56535e+08	2.44915e+08	9.05343e+08	2.64718e+08	0.000e+00
TG (54:7;O)	Triacylglycerol	2.67	1.14443e+06	180014	1.73532e+06	286068	0.000e+00
TG (54:8)	Triacylglycerol	3.69	5.95842e+07	4.61899e+06	9.27312e+07	7.78828e+06	0.000e+00
TG (58:3)	Triacylglycerol	1.25	2.17576e+07	9.14418e+06	1.61265e+07	5.15902e+06	0.000e+00
TG (58:4)	Triacylglycerol	2.02	1.23658e+07	3.04519e+06	1.36292e+07	3.39595e+06	0.000e+00
TG (60:11)	Triacylglycerol	1.03	1.64723e+07	8.08245e+06	1.19968e+07	5.34961e+06	1.000e-05
TG (60:12)	Triacylglycerol	1.4	1.25065e+07	4.74228e+06	1.11252e+07	4.15774e+06	0.000e+00
TG (60:13)	Triacylglycerol	1.04	1.20446e+06	586586	1.7795e+06	798244	0.000e+00
TG (60:4)	Triacylglycerol	1.41	7.39835e+06	2.7901e+06	6.77909e+06	1.72627e+06	0.000e+00
TG (62:14)	Triacylglycerol	1.41	2.71618e+06	1.02392e+06	3.25594e+06	1.27742e+06	0.000e+00
FA (18:3) - Linolenic Acid	Fatty acid	1.97	124988	31908.6	102164	23071	0.000e+00
Hydroxy-docosahexaenoic acid	Fatty acid	1.63	90100.8	29145.4	251877	38759.7	8.160e-03
LPC (18:2)	Lysoophophatidylcholine	-1.7	3.43488e+07	1.11655e+08	3.23754e+07	5.99795e+07	0.000e+00
LPC (18:0)	Lyso-phophatidylcholine	-1.01	4.02881e+07	8.0922e+07	3.30971e+07	5.42089e+07	0.000e+00
PC (34:2;O)	Phosphatidylcholine	-1.13	222125	487320	551556	876623	3.023e-02
PC (34:3)	Phosphatidylcholine	-1.24	788171	1.85578e+06	1.72263e+06	3.08562e+06	2.130e-03
PC (35:0)	Phosphatidylcholine	-1.34	1.43391e+06	3.61957e+06	1.10487e+06	1.81267e+06	0.000e+00
PC (36:4)	Phosphatidylcholine	-1.02	1.23167e+06	2.49425e+06	750579	978781	0.000e+00
PC (38:6;O)	Phosphatidylcholine	-1.09	52373.5	111239	103780	126289	1.330e-03
PC (38:7)	Phosphatidylcholine	-1.07	192955	406374	191434	323446	0.000e+00
PC (39:5)	Phosphatidylcholine	-1.15	1.44241e+06	3.19903e+06	1.55205e+06	2.974e+06	0.000e+00
PE (34:1)	Phosphatidylethanolamine	1.56	2.28692e+06	775027	1.37278e+06	414405	0.000e+00
PE (36:1)	Phosphatidylethanolamine	1.27	3.89215e+06	1.6145e+06	2.50685e+06	766333	0.000e+00
PE (40:5)	Phosphatidylethanolamine	1.31	542868	219673	393208	151862	0.000e+00
PE (O-36:2)	Phosphatidylethanolamine	1.35	408781	160567	345527	70010.2	0.000e+00
PE (O-38:4)	Phosphatidylethanolamine	-1.04	528933	1.08401e+06	369553	497795	0.000e+00
PI (36:2)	Phosphatidylinositol	-1.05	115158	238747	50331	98623.3	0.000e+00
