# Supplementary material for: Untargeted lipidomics analysis in women with morbid obesity and type 2 diabetes mellitus: A comprehensive study
Source: PLoS One. 2024 May 14;19(5):e0303569. doi: 10.1371/journal.pone.0303569 (PMC11093320; doi:10.1371/journal.pone.0303569)
Supplement: S2 Table — Data from significant lipid metabolites concentration expressed in the Log2FC, mean, and standard deviation. One-way ANOVA test was used to identify significant differences (adjusted p-value <0.05 was considered significant). (XLSX) [file pone.0303569.s002.xlsx]

## Sheet: Hoja1
ID	Family	LOG2FC	MEAN_MO&T2DM	MEAN_MHMO	SD_MO&T2DM	SD_MHMO	adjusted p-value
Deoxycholic acid	Bile acid	0.65	66546.9	42440.9	55811.3	42369.8	3.020e-03
DG (36:2)	Diacylglycerol	0.59	7.16839e+06	4.77542e+06	3.36907e+06	3.2092e+06	8.000e-05
TG (40:1)	Triacylglycerol	0.64	782787	503462	826202	968723	1.500e-03
TG (46:1)	Triacylglycerol	0.85	6.05783e+07	3.35278e+07	4.17276e+07	3.72015e+07	5.000e-05
TG (46:2)	Triacylglycerol	0.62	4.60636e+07	2.99472e+07	3.04798e+07	3.16185e+07	4.900e-04
TG (46:4)	Triacylglycerol	0.62	953746	620457	895833	895086	7.350e-03
TG (48:1)	Triacylglycerol	0.76	1.39417e+08	8.25097e+07	6.95679e+07	5.8922e+07	1.000e-05
TG (48:2)	Triacylglycerol	0.7	1.86257e+08	1.14774e+08	9.11577e+07	8.47145e+07	5.000e-05
TG (49:1)	Triacylglycerol	0.59	2.7096e+07	1.79788e+07	1.16415e+07	1.04965e+07	5.000e-05
TG (54:1)	Triacylglycerol	0.78	1.54023e+07	8.99281e+06	7644656	6.58432e+06	1.000e-05
PC (32:1)	Phosphatidylcholine	0.98	1.24337e+07	6.31878e+06	1.11215e+07	8.40744e+06	5.700e-04
PC (34:3)	Phosphatidylcholine	0.66	7.21796e+07	4.56697e+07	4.98595e+07	3.69137e+07	6.000e-04
PC (35:4)	Phosphatidylcholine	0.65	2.87885e+06	1.83157e+06	2.81549e+06	1.96329e+06	1.837e-02
PC (36:5)	Phosphatidylcholine	0.68	1.62536e+07	1.01438e+07	2.25545e+07	2.29458e+07	4.096e-02
PC (36:6)	Phosphatidylcholine	0.6	4.21176e+06	2.7729e+06	3.89389e+06	2.19032e+06	4.110e-03
PC (38:3)	Phosphatidylcholine	0.67	6.1779e+07	3.87188e+07	3.70246e+07	2.93371e+07	4.900e-04
PE (36:3)	Phosphatidylethanolamine	0.64	293296	188302	144003	105326	8.000e-05
PE (38:3)	Phosphatidylethanolamine	0.8	1.22219e+06	703330	684208	442717	3.000e-05
PE (38:4)	Phosphatidylethanolamine	0.9	95630.3	51415	56681.9	29301.3	0.000e+00
PE (40:7)	Phosphatidylethanolamine	0.63	319030	205804	186727	105721	3.400e-04
PE (O-38:4)	Phosphatidylethanolamine	0.63	667463	432457	470882	318287	3.250e-03
LPI (16:0)	Lyso-phosphatidylinositol	0.73	76017.3	45971.8	121218	48362.7	3.273e-02
PI (32:0)	Phosphatidylinositol	0.7	436418	268584	286249	167176	7.500e-04
PI (32:1)	Phosphatidylinositol	0.75	941260	558874	631120	385337	8.100e-04
