# Supplementary material for: Untargeted lipidomics analysis in women with morbid obesity and type 2 diabetes mellitus: A comprehensive study
Source: PLoS One. 2024 May 14;19(5):e0303569. doi: 10.1371/journal.pone.0303569 (PMC11093320; doi:10.1371/journal.pone.0303569)
Supplement: S3 Table — Bivariate Spearman correlation test was used to identify associations. Rho (Spearman correlation coefficient) indicates the strength of association and p-value indicates the significance (p-value<0.05 was considered significant). Green color was used for positive correlations and orange color was used for negative correlations. (XLSX) [file pone.0303569.s003.xlsx]

## Sheet: Hoja1
		BMI	Waist-hip ratio	Glucose	Insulin	hba1c	Trigicerydes	Cholesterol	HDL-C	LDL-C
ACar(9:0)	rho	-,320**	-,262*	-,155*	-0.0542798	-,171*	-,231**	,193*	,391**	0.0472276
	p-value	4.73761e-06	0.0130875	0.0337774	0.492697	0.041543	0.00194448	0.0100403	8.32931e-08	0.53722
ACar(11:0)	rho	-,341**	-,215*	-,175*	-0.0867207	-0.143227	-,269**	0.137375	,370**	0.016172
	p-value	9.24166e-07	0.0419295	0.016006	0.271014	0.0879115	0.000282461	0.0674623	3.88624e-07	0.832263
Deoxycholicacid	rho	-0.0930076	-,213*	0.00762454	0.0112033	0.0851239	-0.0717353	-0.00519612	0.0442505	-0.00420633
	p-value	0.197095	0.0447278	0.91796	0.88783	0.315564	0.345485	0.94559	0.562062	0.956327
Glycoursodeoxycholicacid	rho	-0.086308	-0.0735703	0.00780003	0.0696086	-0.00450581	0.0104745	0.0144556	0.0138272	-0.0117114
	p-value	0.241464	0.508619	0.917932	0.392558	0.958948	0.892806	0.852463	0.859231	0.881683
Hydroxy-docosahexaenoicacid	rho	0.0611683	0.0202795	0.107496	-0.033702	0.0667535	,169*	,175*	-0.0612763	0.146165
	p-value	0.398084	0.851239	0.146385	0.672238	0.431589	0.0250618	0.0203259	0.421848	0.0557169
CE(16:1)	rho	-0.0708559	-0.126564	-0.110458	-0.157004	0.0352874	-0.0375694	0.10759	0.059485	0.108235
	p-value	0.408897	0.300067	0.205616	0.089528	0.72743	0.676195	0.230472	0.508196	0.233407
Cer(42:1;O2)	rho	,436**	,403**	,438**	,253**	,376**	,519**	-0.0610857	-,439**	-0.0181152
	p-value	1.55928e-10	8.09874e-05	3.32513e-10	0.00114465	3.72508e-06	1.22975e-13	0.41794	9.51771e-10	0.81246
SM(36:0;O2)	rho	,490**	,424**	,409**	,182*	,360**	,418**	-0.132319	-,466**	-0.00119029
	p-value	2.86225e-13	3.1883e-05	5.5167e-09	0.0199227	1.00903e-05	6.15226e-09	0.0782937	6.49381e-11	0.987563
SM(36:1;O2)	rho	,384**	0.188955	,289**	0.0775847	,315**	,311**	-0.0458031	-,352**	0.0712318
	p-value	2.63517e-08	0.0744837	5.65764e-05	0.324921	0.000129385	2.40885e-05	0.543782	1.57985e-06	0.35029
SM(38:0;O2)	rho	,390**	,331**	,418**	,243**	,364**	,500**	0.0074434	-,365**	0.0637826
	p-value	1.40545e-08	0.00145868	2.48573e-09	0.00177245	7.67183e-06	1.21746e-12	0.921449	5.9848e-07	0.403078
SM(38:4;O2)	rho	,480**	,221*	,344**	,278**	,290**	,392**	-0.109301	-,375**	-0.0325764
	p-value	9.41754e-13	0.0364346	1.35664e-06	0.000330662	0.000442314	6.12223e-08	0.146408	2.76782e-07	0.669577
SM(40:0;O2)	rho	,372**	,304**	,395**	,242**	,335**	,475**	0.0467724	-,312**	0.0911957
	p-value	7.66365e-08	0.0035529	1.95929e-08	0.00187681	4.22518e-05	2.0869e-11	0.535281	2.29442e-05	0.231393
SM(42:1;O2)	rho	,457**	,410**	,409**	,187*	,319**	,440**	-0.138224	-,441**	-0.0442538
	p-value	1.46021e-11	5.88742e-05	5.46001e-09	0.0168587	0.00010276	8.25747e-10	0.0657694	8.04577e-10	0.562033
SM(42:2;O3)	rho	,457**	0.169076	,314**	,209**	,255**	,390**	0.0170583	-,357**	0.0807314
	p-value	1.46443e-11	0.111146	1.16028e-05	0.00751935	0.00207335	7.56084e-08	0.821202	1.07572e-06	0.289612
DG(36:2)	rho	,349**	,243*	,397**	,305**	,446**	,606**	0.0115237	-,429**	-0.00658362
	p-value	4.92655e-07	0.0209423	1.73864e-08	7.44805e-05	2.37996e-08	3.37649e-19	0.878661	2.58875e-09	0.931292
DG(36:4)	rho	,292**	0.182814	,223**	,215**	,183*	,509**	-0.0476895	-,397**	-0.0337302
	p-value	3.11094e-05	0.0845904	0.00212066	0.0057735	0.0284072	4.2146e-13	0.527299	4.40401e-08	0.658597
DG(40:7)	rho	,324**	,265*	,342**	,264**	,298**	,478**	0.0469139	-,364**	0.0512395
	p-value	3.34158e-06	0.0117003	1.56405e-06	0.000671083	0.000301373	1.47022e-11	0.534046	6.29984e-07	0.501924
TG(40:1)	rho	0.0510906	0.0819532	,174*	,295**	0.143948	,313**	,168*	-0.0291663	0.0365346
	p-value	0.47585	0.442546	0.0167566	0.00013339	0.0863068	2.11979e-05	0.024656	0.699967	0.632216
TG(42:1)	rho	,154*	0.166936	,215**	,301**	,189*	,419**	0.131693	-,152*	0.036874
	p-value	0.0306928	0.115809	0.00309218	9.41252e-05	0.0240618	5.74634e-09	0.0797289	0.043016	0.629053
TG(44:4)	rho	,369**	,214*	,271**	,219**	,305**	,456**	-0.117471	-,449**	-0.0740863
	p-value	1.97484e-07	0.04793	0.000244954	0.0061805	0.000312492	4.81561e-10	0.128243	1.00081e-09	0.344291
TG(44:3)	rho	,317**	0.18707	,292**	,274**	,277**	,532**	-0.0257955	-,404**	-0.0280875
	p-value	5.77404e-06	0.0774773	4.7459e-05	0.000396682	0.000797455	2.11529e-14	0.732511	2.51989e-08	0.712947
TG(45:4)	rho	,172*	0.0856685	0.0976418	0.174165	0.0400506	,203*	0.0229641	-0.132864	-0.00176706
	p-value	0.0385294	0.500897	0.252823	0.0540274	0.68211	0.0187815	0.792264	0.125919	0.984019
TG(46:1)	rho	-0.0503897	-0.0344325	0.0940283	,225**	0.0795717	,213**	,216**	0.0629603	0.106434
	p-value	0.481931	0.747313	0.199318	0.00388225	0.344819	0.00435223	0.00384571	0.405114	0.16217
TG(46:2)	rho	0.00888801	0.0303661	0.130106	,295**	0.100817	,341**	,205**	-0.034966	0.0988318
	p-value	0.901349	0.776321	0.0751427	0.000131251	0.230891	3.24626e-06	0.00603389	0.644054	0.194472
TG(46:4)	rho	,267**	0.184386	,268**	,270**	,283**	,505**	-0.0243751	-,388**	-0.0266614
	p-value	0.000150245	0.0819044	0.000197011	0.00049729	0.00061301	6.29739e-13	0.746724	9.79475e-08	0.726928
TG(48:1)	rho	-0.00128709	-0.0137302	0.11682	,224**	0.104175	,209**	,208**	0.0401272	0.117068
	p-value	0.985679	0.8978	0.110369	0.00401048	0.215646	0.0051786	0.00527164	0.595912	0.123952
TG(48:2)	rho	0.0309954	0.0333542	,155*	,282**	0.121712	,313**	,201**	-0.0249477	0.111401
	p-value	0.665468	0.754973	0.034191	0.000268312	0.147594	2.11993e-05	0.0071117	0.741696	0.143345
TG(48:6)	rho	,243**	,210*	,248**	,332**	0.152958	,472**	0.12155	-,221**	0.0441776
	p-value	0.000630366	0.0466818	0.000626231	1.67221e-05	0.070176	3.60582e-11	0.108051	0.00327612	0.564994
TG(49:1)	rho	0.12442	0.140307	,231**	,258**	,252**	,433**	0.10762	-,227**	0.0754064
	p-value	0.081513	0.187171	0.00142234	0.000872748	0.00235393	1.61417e-09	0.152755	0.00233416	0.322703
TG(52:6;O)	rho	,343**	,274**	,325**	,209**	,320**	,534**	-0.0336879	-,411**	-0.0318167
	p-value	8.27287e-07	0.0090727	5.29531e-06	0.00728587	9.72479e-05	1.58652e-14	0.655299	1.33193e-08	0.676846
TG(53:6)	rho	,164*	0.110829	0.111274	0.139796	0.0709552	,382**	0.105996	-,205**	0.0490138
	p-value	0.0210234	0.298372	0.128445	0.0751077	0.399723	1.40644e-07	0.15908	0.00614696	0.520703
TG(54:1)	rho	0.0410465	0.0591683	,159*	,245**	0.155298	,261**	,180*	-0.0189143	0.0974604
	p-value	0.566854	0.579607	0.0297393	0.00159193	0.0640191	0.000432294	0.0159762	0.802682	0.200766
TG(54:6)	rho	,314**	0.179917	,204**	,177*	,183*	,451**	-0.0438018	-,367**	-0.0321777
	p-value	6.95695e-06	0.0897236	0.00487694	0.0237358	0.0283115	2.75629e-10	0.561543	4.91762e-07	0.673388
TG(54:7;O)	rho	,222**	0.0603718	0.0738102	0.131621	0.152818	,346**	0.00499907	-,290**	0.0237262
	p-value	0.00280098	0.576332	0.337345	0.108378	0.0802325	6.03333e-06	0.949501	0.000177401	0.766575
TG(54:8)	rho	,242**	0.162178	0.10875	,162*	0.0993834	,384**	0.00665714	-,298**	-0.00666791
	p-value	0.000604946	0.126717	0.137395	0.0391705	0.237623	1.18476e-07	0.929724	5.57085e-05	0.930415
TG(56:8)	rho	,313**	,275**	,316**	,224**	,224**	,408**	-0.0485598	-,367**	-0.0122503
	p-value	7.73961e-06	0.00874675	9.76298e-06	0.00409806	0.00717284	1.55014e-08	0.51978	5.20766e-07	0.872539
TG(58:3)	rho	,366**	0.205253	,268**	,244**	,253**	,569**	-0.0766662	-,445**	-0.0740077
	p-value	1.28074e-07	0.0522945	0.000198571	0.00167057	0.00226168	1.21809e-16	0.309084	5.48193e-10	0.331786
TG(58:4)	rho	,292**	0.115744	,216**	,211**	,184*	,496**	-0.0851842	-,409**	-0.0624977
	p-value	3.05869e-05	0.277325	0.00287847	0.00681239	0.0278267	1.93819e-12	0.258245	1.60595e-08	0.412638
TG(60:4)	rho	,280**	0.126502	,206**	,211**	,217**	,472**	-0.0648925	-,390**	-0.063606
	p-value	6.73555e-05	0.23479	0.00449224	0.00690348	0.00935624	3.01106e-11	0.389468	8.25568e-08	0.404384
TG(60:11)	rho	,261**	0.180855	,228**	0.077683	0.153098	,220**	-0.0114896	-,180*	-0.0117788
	p-value	0.000206724	0.0880349	0.00166797	0.324306	0.0679273	0.00314515	0.879017	0.0166043	0.877406
TG(60:12)	rho	,287**	,212*	,257**	0.143197	,201*	,317**	-0.00170445	-,268**	0.00298883
	p-value	4.21713e-05	0.0443917	0.000378458	0.068219	0.0158494	1.62428e-05	0.981985	0.000314935	0.968778
TG(60:13)	rho	,235**	0.124565	,176*	0.108411	0.106097	,161*	0.00742782	-0.137528	-0.0194263
	p-value	0.00118547	0.261859	0.0185826	0.180789	0.217226	0.0361586	0.923643	0.0754502	0.804396
TG(62:14)	rho	,254**	0.149512	,187*	0.076428	0.137562	,183*	-0.0441002	-,215**	-0.0108867
	p-value	0.000396077	0.172029	0.0116388	0.342979	0.107629	0.0167819	0.566825	0.00489966	0.888949
TG(62:15)	rho	0.145944	0.0719739	,168*	0.0647427	0.151022	0.126332	0.0349866	-0.104893	0.0238259
	p-value	0.0583118	0.542264	0.0326589	0.448926	0.0927295	0.120927	0.668713	0.199923	0.773777
FA(18:3)-LinolenicAcid	rho	,245**	,216*	0.0888058	,214**	0.119676	,394**	-0.00835047	-,300**	0.0341506
	p-value	0.000537935	0.041108	0.226798	0.00631875	0.154538	5.58459e-08	0.912163	5.31061e-05	0.654615
LPC(17:0)	rho	-,230**	-,340**	-0.0543685	-,156*	-0.117928	-,187*	,169*	,215**	0.115074
	p-value	0.00121268	0.00105689	0.459883	0.0469442	0.160694	0.0129112	0.0244728	0.00410244	0.130528
LPC(18:0)	rho	-,260**	-,318**	-,187*	-0.0443254	-0.0760285	-0.119886	,216**	,301**	0.104685
	p-value	0.000223129	0.00229086	0.0102357	0.574232	0.366793	0.110945	0.00386075	4.64405e-05	0.169218
LPC(18:2)	rho	-,407**	-,344**	-,264**	-0.122564	-,250**	-,301**	0.123176	,437**	-0.00451172
	p-value	3.03644e-09	0.000915041	0.000244936	0.119083	0.00257053	4.52937e-05	0.101414	1.18968e-09	0.952884
PC(32:1)	rho	,154*	0.00987784	,244**	,223**	,176*	,304**	,188*	-0.0269109	0.10067
	p-value	0.0303143	0.926379	0.000730429	0.00427694	0.0359861	3.78756e-05	0.0121754	0.722174	0.186261
PC(34:2;O)	rho	0.0612474	-,485**	0.087782	0.130282	-0.0646137	0.0840114	,285**	0.150479	,213**
	p-value	0.430304	3.93776e-06	0.266665	0.124971	0.477688	0.301853	0.000353961	0.0642459	0.00882019
PC(34:3)	rho	-,215*	-0.222149	-0.176592	-0.182354	-0.118704	-0.152396	0.0213222	,188*	0.00901695
	p-value	0.0176296	0.0707938	0.0547087	0.0613584	0.276349	0.108693	0.823421	0.0466924	0.925513
PC(35:0)	rho	-,342**	-,300**	-,217**	-0.0371747	-,245**	-,252**	,171*	,412**	0.0294156
	p-value	8.40211e-07	0.00406406	0.00272735	0.637551	0.00321888	0.000694955	0.0225333	1.2229e-08	0.700012
PC(35:4)	rho	-0.00525903	-0.120452	,148*	0.140048	0.0491899	0.109163	,240**	,149*	0.113673
	p-value	0.941532	0.258115	0.0431689	0.0745784	0.559613	0.14692	0.00127633	0.0483517	0.135308
PC(36:3;O)	rho	-0.00850835	-,448**	0.0864562	0.126548	-0.134472	0.0248909	,226**	0.15579	,166*
	p-value	0.911537	2.78662e-05	0.265141	0.130681	0.133296	0.755471	0.0042181	0.0506242	0.0386354
PC(36:4)	rho	-,141*	-,306**	-0.104077	-0.147861	-0.069306	-,248**	0.0207544	0.142452	0.0324978
	p-value	0.0483681	0.00332932	0.156323	0.0604188	0.410795	0.000885178	0.783936	0.0592939	0.670328
PC(36:4;O)	rho	0.00935349	-0.192577	-0.0468316	-0.0494245	0.0759083	0.0542325	0.129851	0.0199239	0.142148
	p-value	0.905379	0.0830327	0.560278	0.564833	0.405972	0.511245	0.114479	0.810057	0.088093
PC(36:5)	rho	0.0550907	-0.0704784	,164*	0.113905	0.0992333	0.103365	,223**	0.0982163	0.113909
	p-value	0.441953	0.509195	0.0247294	0.147684	0.238336	0.169746	0.00274351	0.193405	0.134494
PC(36:6)	rho	-,154*	-0.138553	0.0406096	,159*	-0.0096344	0.107443	,246**	,197**	0.0937483
	p-value	0.0306584	0.192797	0.580041	0.0425377	0.909078	0.153435	0.000947169	0.00871386	0.218539
PC(37:2)	rho	-,314**	-,291**	-,149*	0.0173674	-,167*	-0.106018	,259**	,357**	0.109613
	p-value	7.13672e-06	0.00545471	0.0408313	0.825838	0.0468381	0.158993	0.000475483	1.07892e-06	0.149921
PC(38:3)	rho	,164*	-0.120304	,199**	,328**	0.155853	,347**	,244**	-0.0286944	,152*
	p-value	0.0213881	0.258705	0.00611166	1.90016e-05	0.0630626	2.08737e-06	0.00104242	0.704593	0.0456436
PC(38:4;O)	rho	-,275**	-,534**	-0.0972494	-0.18749	-,241*	-,206*	,368**	,360**	,318**
	p-value	0.00352453	3.83625e-06	0.314418	0.07192	0.0350666	0.040094	0.000162376	0.000247564	0.00141236
PC(38:6;O)	rho	-0.0580698	-,552**	-0.0206529	-0.075937	-,193*	0.00171638	,307**	,202*	,286**
	p-value	0.474386	1.9208e-07	0.801925	0.388657	0.0367535	0.983826	0.000202339	0.0163017	0.000605653
PC(38:7)	rho	-,173*	-0.157074	-0.13264	-,175*	-0.0566075	-,240**	-0.0712317	0.0805427	-0.0221007
	p-value	0.015125	0.139274	0.0703472	0.026288	0.501886	0.00126605	0.346111	0.287948	0.772228
PC(39:5)	rho	-,213**	-0.123967	-0.0755453	-0.0271893	-0.0767647	-,172*	,202**	,265**	0.106865
	p-value	0.00265544	0.244379	0.302827	0.730453	0.362158	0.0218843	0.00693422	0.000361876	0.160464
PC(40:2)	rho	-,306**	-,262*	-,152*	-0.00170557	-0.161819	-0.1273	,240**	,344**	0.113276
	p-value	1.19515e-05	0.0126142	0.0373531	0.982761	0.0535036	0.0903925	0.00127693	2.85193e-06	0.136689
PC(43:9)	rho	-0.138395	-0.113514	-0.0509236	0.0574176	-0.0991423	-0.143082	,230**	,271**	0.135908
	p-value	0.0543003	0.292323	0.491208	0.470798	0.243847	0.0588966	0.00218338	0.000302815	0.076325
PC(O-34:1)	rho	,452**	0.193598	,269**	0.105562	,218**	,321**	-0.0419612	-,331**	0.0347793
	p-value	2.70321e-11	0.0675057	0.000184326	0.179885	0.00887047	1.26397e-05	0.57812	6.83618e-06	0.648676
PE(34:1)	rho	,218**	0.161108	0.094808	0.132229	0.0866993	,287**	-0.0850066	-,252**	-0.0192884
	p-value	0.00218261	0.129276	0.196809	0.0934755	0.303191	0.000106607	0.260604	0.000755994	0.800561
PE(36:1)	rho	,157*	0.0661733	0.0649072	0.128098	0.0479766	,209**	-0.0703617	-,162*	-0.0312711
	p-value	0.0279774	0.535469	0.377468	0.10427	0.56935	0.0051928	0.352049	0.0314703	0.682084
PE(36:3)	rho	0.0453525	-0.0507474	0.0293667	-0.00456848	-0.0587668	0.0363119	-0.0185145	-0.063071	0.0332177
	p-value	0.527911	0.634781	0.68991	0.95399	0.485688	0.631346	0.80677	0.405636	0.663466
PE(38:3)	rho	0.0834022	0.013154	0.0652798	0.0819673	-0.0174447	0.0686394	-0.0716299	-0.0999992	-0.0360402
	p-value	0.245159	0.902067	0.37473	0.299763	0.836171	0.36399	0.343415	0.186668	0.636834
PE(38:4)	rho	0.0443571	-0.0688733	-0.0112876	0.0199407	-0.0670727	-0.0386535	-0.0912157	-0.0615838	-0.0545848
	p-value	0.537016	0.518913	0.878142	0.801147	0.426073	0.609492	0.227253	0.41682	0.474382
PE(40:4)	rho	,181*	0.105504	0.0667638	0.140464	0.0339847	0.130895	-0.0730972	-0.14637	-0.0334284
	p-value	0.0112812	0.322336	0.363945	0.0746151	0.686987	0.0824615	0.333595	0.0525702	0.661462
PE(40:5)	rho	,228**	0.144768	0.107563	,162*	0.0932614	,217**	-0.104355	-,241**	-0.0328771
	p-value	0.00132005	0.173395	0.14284	0.0391164	0.267917	0.00371339	0.16688	0.001296	0.666709
PE(40:6)	rho	,230**	,273**	,152*	,170*	0.120289	,295**	-0.0732747	-,227**	-0.0309316
	p-value	0.00115657	0.00920341	0.0383803	0.0303578	0.152423	6.63668e-05	0.332419	0.00242932	0.685351
PE(40:7)	rho	0.121835	0.0742814	0.00925842	0.055893	-0.0115284	0.0729656	-0.101259	-0.143043	-0.0448085
	p-value	0.0889212	0.48655	0.899921	0.479911	0.891304	0.334468	0.1799	0.0582362	0.557137
PE(O-36:2)	rho	,224**	0.106565	0.139498	,194*	,181*	,195**	-0.0546855	-,231**	-0.000837191
	p-value	0.00159162	0.317462	0.056893	0.0135135	0.0308101	0.00933238	0.469723	0.00207575	0.991252
PE(O-36:3)	rho	-0.104399	-,329**	-0.0586049	-0.0491242	-0.0981064	-,229**	0.0494471	0.140333	0.0519446
	p-value	0.14533	0.00156171	0.425613	0.534743	0.243736	0.00218828	0.513376	0.0632159	0.496051
PE(O-38:4)	rho	-0.112425	-,228*	-0.0407745	-0.0506471	-0.0498891	-,245**	-0.0177798	0.0648377	0.0142254
	p-value	0.116681	0.0306917	0.579528	0.522139	0.554038	0.000990947	0.814296	0.392584	0.852207
PI(32:0)	rho	-0.00204481	-0.012018	0.0504982	-0.0893176	-0.02179	0.0624152	0.0609367	0.00852673	0.105619
	p-value	0.977308	0.910488	0.492486	0.258356	0.796164	0.4092	0.420407	0.910573	0.165425
PI(32:1)	rho	0.0899853	-0.0542623	0.0567436	0.0283085	0.0240336	0.132231	0.013367	-0.12017	0.0944898
	p-value	0.209739	0.611484	0.440484	0.72065	0.775707	0.0793508	0.859835	0.112142	0.214902
PI(36:2)	rho	-,415**	-,365**	-,339**	-0.106079	-,252**	-,394**	0.13505	,438**	0.0278009
	p-value	1.59601e-09	0.000472932	2.19573e-06	0.179111	0.00237625	5.75381e-08	0.0730991	1.20853e-09	0.716543
PI(36:3)	rho	-0.0689092	-,253*	-0.0928183	-0.0165577	-0.141483	-,178*	-0.00475686	0.0927791	0.010675
	p-value	0.337206	0.0159813	0.206413	0.834348	0.0918867	0.0175041	0.949896	0.220678	0.888816
LPI(16:0)	rho	-0.044397	-,296**	0.0818996	-0.0466516	-0.0657833	0.0462022	0.146899	0.0193112	,166*
	p-value	0.53665	0.00458744	0.26514	0.555525	0.43504	0.54143	0.0510437	0.799194	0.0281248
